# Supplementary material for: QTL mapping of flowering time in Brassica napus: a study on the interplay between temperature and day length after vernalization
Source: Front Plant Sci. 2025 May 9;16:1513353. doi: 10.3389/fpls.2025.1513353 (PMC12098480; doi:10.3389/fpls.2025.1513353)
Supplement: Supplementary file 1 [file DataSheet1.csv]

QTL Mapping of Flowering Time in Brassica napus: A Study on the Interplay between Temperature and Day Length after Vernalization" – Frontiers in Plant Science	Eva Heinrich	Antje Schierholt and Christian Möllers	Department of Crop Sciences	Division of Crop Plant Genetics	Georg-August-Universität Göttingen	von-Siebold Str. 8	37075 Göttingen	Germany "
(Email: eheinri1@gwdg.de)
Supplemental: phenotypic data for each DH-line as well as parental genotypes and F1 as means over replications.
GT	LD12	LD21	SD12	SD21	SD-LD11	SD-LD22	'11-22LD	'11-22SD
1	54.2	37.4	80	77.8	25.8	40.4	16.8	2.2
2	58	43.25	116	112	58	68.75	14.75	4
4	41.8	24	63	49	21.2	25	17.8	14
5	58.4	69	109	125	50.6	56	-10.6	-16
6	62.6	42.4	97.8	77.5	35.2	35.1	20.2	20.3
7	53.8	44.8	109	129.6666667	55.2	84.86666667	9	-20.66666667
8	57.4	43.25	90.33333333	94.75	32.93333333	51.5	14.15	-4.416666667
9	46	28	81.8	57.6	35.8	29.6	18	24.2
12	45.25	27	63.4	43.5	18.15	16.5	18.25	19.9
16	41	26.2	56.6	33.33333333	15.6	7.133333333	14.8	23.26666667
19	39.4	25.75	64	68.2	24.6	42.45	13.65	-4.2
20	58.8	39.6	85.6	92.25	26.8	52.65	19.2	-6.65
21	NA	NA	NA	NA	NA	NA	NA	NA
22	46.4	26.2	69.8	50.25	23.4	24.05	20.2	19.55
23	43.6	30.8	74.8	59.66666667	31.2	28.86666667	12.8	15.13333333
24	48.8	35.8	97.75	113.3333333	48.95	77.53333333	13	-15.58333333
25	55.2	33	115.2	121.2	60	88.2	22.2	-6
26	40.2	25.25	73	83.2	32.8	57.95	14.95	-10.2
27	69.6	25.75	92	66	22.4	40.25	43.85	26
28	51.8	45	97	115.8	45.2	70.8	6.8	-18.8
32	60.2	40.5	82.2	112.25	22	71.75	19.7	-30.05
36	33.75	17.8	42.25	28	8.5	10.2	15.95	14.25
39	75	81	139	150.3333333	64	69.33333333	-6	-11.33333333
40	51.2	30.2	71.8	56	20.6	25.8	21	15.8
41	57	38.2	75.4	81.5	18.4	43.3	18.8	-6.1
43	38	17.2	49.8	29.2	11.8	12	20.8	20.6
45	50.6	38.8	100.75	89	50.15	50.2	11.8	11.75
46	NA	NA	NA	NA	NA	NA	NA	NA
49	54.6	48	88.6	118.4	34	70.4	6.6	-29.8
50	45.2	26.2	66.5	48.8	21.3	22.6	19	17.7
52	63.2	37.8	91.25	62.2	28.05	24.4	25.4	29.05
54	40.8	18.8	56.25	33.5	15.45	14.7	22	22.75
55	61	27	71.75	58.75	10.75	31.75	34	13
56	59.4	51.66666667	105.3333333	86.33333333	45.93333333	34.66666667	7.733333333	19
57	44.2	27.8	60.2	56.6	16	28.8	16.4	3.6
59	52.2	36.6	70.6	78.25	18.4	41.65	15.6	-7.65
62	56.8	43.8	84.5	76	27.7	32.2	13	8.5
63	54.75	35.8	78.4	74.25	23.65	38.45	18.95	4.15
64	44.6	23.2	64.6	45	20	21.8	21.4	19.6
65	48.8	26.6	72.6	97.2	23.8	70.6	22.2	-24.6
66	60.4	33.2	84.2	89.75	23.8	56.55	27.2	-5.55
67	43.2	28.6	69	62.6	25.8	34	14.6	6.4
68	52.2	30.4	82.4	61	30.2	30.6	21.8	21.4
69	50.8	26	80.5	74.4	29.7	48.4	24.8	6.1
70	NA	NA	NA	NA	NA	NA	NA	NA
71	53.2	49.2	75.75	66.4	22.55	17.2	4	9.35
72	44.2	25.66666667	74.2	67.25	30	41.58333333	18.53333333	6.95
73	55.8	51.8	77.6	59.5	21.8	7.7	4	18.1
74	49	31.4	81	60	32	28.6	17.6	21
75	46.2	27.8	84.5	82	38.3	54.2	18.4	2.5
76	41.2	22	59.6	42.8	18.4	20.8	19.2	16.8
80	49.4	28.6	84.2	90.5	34.8	61.9	20.8	-6.3
81	NA	NA	NA	NA	NA	NA	NA	NA
82	56	33	93.6	115	37.6	82	23	-21.4
84	48.2	25.5	74.2	69.25	26	43.75	22.7	4.95
85	49.6	31.25	65	56	15.4	24.75	18.35	9
88	56.2	34.5	84.75	65.8	28.55	31.3	21.7	18.95
89	50.4	26.2	86.6	87.4	36.2	61.2	24.2	-0.8
90	37.4	19	58.8	35.4	21.4	16.4	18.4	23.4
91	40.6	23	60.6	42.6	20	19.6	17.6	18
92	57.6	30.5	117.5	117.3333333	59.9	86.83333333	27.1	0.166666667
93	89.4	105	152.8	165	63.4	60	-15.6	-12.2
94	44.5	22.5	71.4	45	26.9	22.5	22	26.4
95	47.6	27.2	68	52.2	20.4	25	20.4	15.8
96	59	48.6	83.6	96.6	24.6	48	10.4	-13
97	38.25	17.8	53.4	39	15.15	21.2	20.45	14.4
98	40	17.25	63.75	50.25	23.75	33	22.75	13.5
99	60	45.2	97.8	99.6	37.8	54.4	14.8	-1.8
100	49.6	35	78.25	91	28.65	56	14.6	-12.75
101	42.6	24	66.6	54	24	30	18.6	12.6
103	48	29	79.2	76	31.2	47	19	3.2
104	44.2	27.6	63.6	60.25	19.4	32.65	16.6	3.35
105	49.2	32.8	76.4	63.2	27.2	30.4	16.4	13.2
106	46.8	33	63.2	43	16.4	10	13.8	20.2
107	46.2	26.4	58.66666667	49.4	12.46666667	23	19.8	9.266666667
109	44.8	30.8	58.6	57.6	13.8	26.8	14	1
110	64.6	45.4	96.8	86.8	32.2	41.4	19.2	10
111	47.2	24.2	71.2	62.6	24	38.4	23	8.6
112	57.6	40.4	83.8	82.6	26.2	42.2	17.2	1.2
113	40.2	22.6	60.5	41.6	20.3	19	17.6	18.9
114	48.2	32.2	82.75	85.2	34.55	53	16	-2.45
115	46.4	33.6	78.4	79.2	32	45.6	12.8	-0.8
116	55.6	31.8	94.5	103.2	38.9	71.4	23.8	-8.7
117	NA	NA	NA	NA	NA	NA	NA	NA
118	62.4	45.5	92.75	120.6	30.35	75.1	16.9	-27.85
119	48.2	25.75	65.8	46.2	17.6	20.45	22.45	19.6
120	58.33333333	54.33333333	111.75	125	53.41666667	70.66666667	4	-13.25
121	42.4	23.8	57.2	72.4	14.8	48.6	18.6	-15.2
123	52	30.75	81.4	81.5	29.4	50.75	21.25	-0.1
124	66.6	41.8	94	107.4	27.4	65.6	24.8	-13.4
125	39.8	23.8	61.75	36	21.95	12.2	16	25.75
127	41	21	69.8	89.33333333	28.8	68.33333333	20	-19.53333333
128	67	48.75	103.5	97	36.5	48.25	18.25	6.5
129	65.4	40.6	88	94.8	22.6	54.2	24.8	-6.8
130	52.4	37	75	105.25	22.6	68.25	15.4	-30.25
131	47.4	24.25	70	87.66666667	22.6	63.41666667	23.15	-17.66666667
132	51.6	38.4	75.5	85.66666667	23.9	47.26666667	13.2	-10.16666667
133	63.33333333	54.2	73.75	102	10.41666667	47.8	9.133333333	-28.25
136	50.2	24.4	62.8	65	12.6	40.6	25.8	-2.2
137	NA	NA	NA	NA	NA	NA	NA	NA
138	51.75	32	77.5	68.4	25.75	36.4	19.75	9.1
139	44.4	26.4	70.6	49.8	26.2	23.4	18	20.8
140	NA	NA	NA	NA	NA	NA	NA	NA
141	51.8	33	81.8	57.33333333	30	24.33333333	18.8	24.46666667
144	49	34.8	78	69.5	29	34.7	14.2	8.5
145	44.2	25.4	82.75	72.2	38.55	46.8	18.8	10.55
146	39.6	21.6	56.6	51	17	29.4	18	5.6
147	44	26	70.2	66.25	26.2	40.25	18	3.95
148	49.8	29	77	68	27.2	39	20.8	9
149	57.8	40.6	109.25	97.75	51.45	57.15	17.2	11.5
150	48.2	29.6	73.6	54.4	25.4	24.8	18.6	19.2
151	73.8	76	123	143.6666667	49.2	67.66666667	-2.2	-20.66666667
152	42.4	25.6	63.5	53.8	21.1	28.2	16.8	9.7
153	42.75	29.8	56	56	13.25	26.2	12.95	0
155	44.8	29.5	76.6	71.5	31.8	42	15.3	5.1
156	40.8	20.4	53	43.4	12.2	23	20.4	9.6
157	42.8	27	61.8	39.4	19	12.4	15.8	22.4
158	46.8	27.4	71.4	81	24.6	53.6	19.4	-9.6
161	46.6	26	100.2	95.4	53.6	69.4	20.6	4.8
162	47.6	24.4	64	50.4	16.4	26	23.2	13.6
163	63	35	107.5	130	44.5	95	28	-22.5
164	53.2	32	80.8	63	27.6	31	21.2	17.8
165	55	34.8	91	134.5	36	99.7	20.2	-43.5
169	65.8	40.4	102.2	89.8	36.4	49.4	25.4	12.4
176	47.6	30	70.2	77	22.6	47	17.6	-6.8
177	53.4	60	96.6	118.5	43.2	58.5	-6.6	-21.9
178	51.4	31.2	82.6	80.2	31.2	49	20.2	2.4
179	67.2	47.2	97	119	29.8	71.8	20	-22
181	51.2	45	72	95.8	20.8	50.8	6.2	-23.8
183	60.6	60.8	98.4	98.4	37.8	37.6	-0.2	0
184	40.25	28.6	61.4	41.4	21.15	12.8	11.65	20
187	54.4	41.4	86.4	87.75	32	46.35	13	-1.35
188	45.2	32.2	77.75	108.8	32.55	76.6	13	-31.05
193	37.2	17.8	57	42.2	19.8	24.4	19.4	14.8
195	47.75	27	73.5	78.75	25.75	51.75	20.75	-5.25
196	47.6	29.75	61.8	44.2	14.2	14.45	17.85	17.6
197	45	22.8	80.6	106.75	35.6	83.95	22.2	-26.15
199	46.8	43.4	81.4	75.5	34.6	32.1	3.4	5.9
200	46.8	30.2	80	53.25	33.2	23.05	16.6	26.75
204	59	41	79	81.25	20	40.25	18	-2.25
205	54.2	42.2	82	101.6	27.8	59.4	12	-19.6
206	64.5	43.6	92.25	88.25	27.75	44.65	20.9	4
207	77	54.2	73.5	65.5	-3.5	11.3	22.8	8
208	60.2	45.4	90	88.5	29.8	43.1	14.8	1.5
209	47	28.2	71	62.5	24	34.3	18.8	8.5
210	54.6	44	93.6	101.25	39	57.25	10.6	-7.65
218	45.75	23	51.8	56.5	6.05	33.5	22.75	-4.7
230	50.8	27	74.2	84.2	23.4	57.2	23.8	-10
234	61.8	41.4	90.66666667	53	28.86666667	11.6	20.4	37.66666667
237	40.4	23.75	64	53.8	23.6	30.05	16.65	10.2
238	52.4	34.75	100.2	119.2	47.8	84.45	17.65	-19
239	NA	NA	NA	NA	NA	NA	NA	NA
240	42.4	24.8	79.5	69.5	37.1	44.7	17.6	10
243	54.33333333	26.8	73.6	61.75	19.26666667	34.95	27.53333333	11.85
244	47	32.2	97.8	82.2	50.8	50	14.8	15.6
246	40.8	23	61.4	45.75	20.6	22.75	17.8	15.65
249	57.2	43.2	110.25	138.2	53.05	95	14	-27.95
250	46	29.8	77	64.6	31	34.8	16.2	12.4
252	69.4	73.8	128	148.6666667	58.6	74.86666667	-4.4	-20.66666667
253	53.2	72.8	113	144.8	59.8	72	-19.6	-31.8
256	39.6	20.4	61.2	54.5	21.6	34.1	19.2	6.7
257	53.2	30.4	83	48.8	29.8	18.4	22.8	34.2
258	63.2	62.75	109.75	137.6	46.55	74.85	0.45	-27.85
262	55.8	34.5	81	114	25.2	79.5	21.3	-33
263	60	44	88.6	84.6	28.6	40.6	16	4
264	41	21.6	54.5	45.2	13.5	23.6	19.4	9.3
266	58.2	32.5	74.75	63.66666667	16.55	31.16666667	25.7	11.08333333
267	52.6	34.8	80.5	72.75	27.9	37.95	17.8	7.75
269	57	34.6	80	57.75	23	23.15	22.4	22.25
270	50.2	30.6	72.25	69.4	22.05	38.8	19.6	2.85
271	45	48.2	79.5	60.6	34.5	12.4	-3.2	18.9
273	38.2	19.4	59.4	42	21.2	22.6	18.8	17.4
276	NA	NA	NA	NA	NA	NA	NA	NA
279	46	28.75	62.8	52.25	16.8	23.5	17.25	10.55
280	54.8	38.2	78.2	82.25	23.4	44.05	16.6	-4.05
281	58	44.8	79.4	85.2	21.4	40.4	13.2	-5.8
282	59.4	41.4	93.8	80	34.4	38.6	18	13.8
283	70.33333333	67	136	139.25	65.66666667	72.25	3.333333333	-3.25
285	62.5	44.8	93.2	125.25	30.7	80.45	17.7	-32.05
286	56	36.6	82	66.4	26	29.8	19.4	15.6
287	43	24.2	57.8	43.25	14.8	19.05	18.8	14.55
289	40.2	24.8	67.2	76.5	27	51.7	15.4	-9.3
290	60.5	60.6	109.6	126	49.1	65.4	-0.1	-16.4
291	45.4	25.75	63.4	78.6	18	52.85	19.65	-15.2
292	52.2	30.6	94	99.6	41.8	69	21.6	-5.6
293	51	29.2	81.2	57	30.2	27.8	21.8	24.2
295	50.6	25	77	37	26.4	12	25.6	40
296	70.33333333	72	106.75	118.5	36.41666667	46.5	-1.666666667	-11.75
299	40.4	25.6	58	59.6	17.6	34	14.8	-1.6
300	70	45.75	96	109.6666667	26	63.91666667	24.25	-13.66666667
301	70	49.75	93.4	101.8	23.4	52.05	20.25	-8.4
302	NA	NA	NA	NA	NA	NA	NA	NA
303	45.4	26	72	50	26.6	24	19.4	22
304	53.6	31.75	84	68.4	30.4	36.65	21.85	15.6
Express	71.66666667	57.7	103.2666667	117.8	31.6	60.1	13.96666667	-14.53333333
F1	48.66666667	29.5	75	63	26.33333333	33.5	19.16666667	12
DH4079	37.8	17	52.5	33.1	14.7	16.1	20.8	19.4
